# Supplementary material for: Cross-cultural evidence does not support universal acceleration of puberty in father-absent households
Source: Philos Trans R Soc Lond B Biol Sci. 2019 Feb 25;374(1770):20180124. doi: 10.1098/rstb.2018.0124 (PMC6460089; doi:10.1098/rstb.2018.0124)
Supplement: Supplementary Table 1 [file rstb20180124supp1.xlsx]

## Sheet: Sheet1
Supplementary Table 1: complete list of studies included with full references
Included in figures	Boys/ girls	Included in Xu (boys), Webster (girls)	WEIRD	First author	Year published	Location	N	Direction of association	Significant?	Adjusted for confounders?	Full reference
Y	B	N	N	Sabageh	2015	Nigeria	529	D	N	unclear	Sabageh, A. O. (2015). Pubertal Timing and Demographic Predictors of Adolescents in Southwest Nigeria. JOURNAL OF CLINICAL AND DIAGNOSTIC RESEARCH, 9(8), LC11-LC13.
Y	B	Y	N	Gettler	2015	Philippines	754	A	N	Y	Gettler, L. T., McDade, T. W., Bragg, J. M., Feranil, A. B., & Kuzawa, C. W. (2015). Developmental energetics, sibling death, and parental instability as predictors of maturational tempo and life history scheduling in males from Cebu, Philippines. American Journal of Physical Anthropology, 158(2), 175–184.
Y	B	N	N	Chang	2018	China	206	A	Y	N	Chang, L., & Lu, H. J. (2018). Resource and extrinsic risk in defining fast life histories of rural Chinese left-behind children. Evolution and Human Behavior, 39(1), 59–66.
Y	B	N	N	Semiz	2009	Turkey	429	D	Y	N	Semiz, S., Kurt, F., Kurt, D. T., Zencir, M., & Sevinç, O. (2009). Factors affecting onset of puberty in Denizli province in Turkey. The Turkish Journal of Pediatrics, 51(1), 49–55.
Y	B	Y	N	Sheppard	2014, 2015	US (early/mid 20thC)	4749	D	Y	Y	Sheppard, P., Garcia, J. R., & Sear, R. (2014). A not-so-grim tale: how childhood family structure influences reproductive and risk-taking outcomes in a historical U.S. Population. PloS One, 9(3), e89539; Sheppard P, Garcia JR, Sear R. Childhood family disruption and adult height: is there a mediating role of puberty? Evol Med Public Heal. 2015;2015(1):332–42.
Y	B	Y	Y	Kim	1998	Canada	78	A	Y	Y	Kim, K., & Smith, P. K. (1998). Retrospective Survey of Parental Marital Relations and Child Reproductive Development. International Journal of Behavioral Development, 22(4), 729–751.
Y	B	Y	Y	Arim	2011	Canada	4304	D	N	Y	Arim, R. G., Tramonte, L., Shapka, J. D., Susan Dahinten, V., & Douglas Willms, J. (2011). The Family Antecedents and the Subsequent Outcomes of Early Puberty. Journal of Youth and Adolescence, 40(11), 1423–1435.
Y	B	Y	Y	Sheppard	2012	UK	9596	D	Y	Y	Sheppard, P., & Sear, R. (2012). Father absence predicts age at sexual maturity and reproductive timing in British men. Biology Letters, 8(2), 237–240.
Y	B	Y	Y	Meschke	2003	US	412	N	N	Y	Meschke, L. L., Johnson, P. J., Barber, B. L., & Eccles, J. S. (2003). Psychosocial factors predicting pubertal onset. In C. Hayward (Ed.), Gender Differences at Puberty (pp. 217–238). Cambridge: Cambridge University Press.
Y	B	Y	Y	Bogaert	2005	US	1511	A	Y	Y	Bogaert, A. F. (2005). Age at puberty and father absence in a national probability sample. Journal of Adolescence, 28(4), 541–546. https://doi.org/10.1016/J.ADOLESCENCE.2004.10.008
Y	B	Y	Y	Belsky	2007	US	359	D	N	Y	Belsky, J., Steinberg, L. D., Houts, R. M., Friedman, S. L., DeHart, G., Cauffman, E., … Susman, E. (2007). Family Rearing Antecedents of Pubertal Timing. Child Development, 78(4), 1302–1321.
Y	B	Y	Y	James	2012	US	238	A	N	Y	James, J., Ellis, B. J., Schlomer, G. L., & Garber, J. (2012). Sex-specific pathways to early puberty, sexual debut, and sexual risk taking: tests of an integrated evolutionary-developmental model. Developmental Psychology, 48(3), 687–702.
Y	G	N	N	Sabageh	2015	Nigeria	471	D	N	unclear	Sabageh, A. O. (2015). Pubertal Timing and Demographic Predictors of Adolescents in Southwest Nigeria. JOURNAL OF CLINICAL AND DIAGNOSTIC RESEARCH, 9(8), LC11-LC13. https://doi.org/10.7860/JCDR/2015/13582.6349
Y	G	N	N	Mpora	2014	Uganda	271	A	N	N	Odongkara Mpora, B., Piloya, T., Awor, S., Ngwiri, T., Laigong, P., Mworozi, E. A., & Hochberg, Z. (2014). Age at menarche in relation to nutritional status and critical life events among rural and urban secondary school girls in post-conflict Northern Uganda. BMC Women’s Health, 14(1), 66. https://doi.org/10.1186/1472-6874-14-66
Y	G	N	N	Anderson	2015	South Africa, Black	944	A	N	Y	Anderson, K. G. (2015). Father Absence, Childhood Stress, and Reproductive Maturation in South Africa. Human Nature, 26(4), 401–425. https://doi.org/10.1007/s12110-015-9243-6
Y	G	N	N	Anderson	2015	South Africa, Mixed race	926	D	N	Y	Anderson, K. G. (2015). Father Absence, Childhood Stress, and Reproductive Maturation in South Africa. Human Nature, 26(4), 401–425. https://doi.org/10.1007/s12110-015-9243-6
Y	G	N	N	Anderson	2015	South Africa, White	300	M	Y (A)	Y	Anderson, K. G. (2015). Father Absence, Childhood Stress, and Reproductive Maturation in South Africa. Human Nature, 26(4), 401–425. https://doi.org/10.1007/s12110-015-9243-6
Y	G	N	N	Ghimire	2014	Nepal	355	D	Y	N	Ghimire, M., & Ghimire, M. (2014). Menarche and Its Determinants in Adolescent Girls. Journal of Lumbini Medical College, 2(1), 10. https://doi.org/10.22502/jlmc.v2i1.47
Y	G	N	N	Sheppard	2014	Malaysia	249	M	N	Y	Sheppard, P., Snopkowski, K., & Sear, R. (2014). Father absence and reproduction-related outcomes in Malaysia, a transitional fertility population. Human Nature (Hawthorne, N.Y.), 25(2), 213–234. https://doi.org/10.1007/s12110-014-9195-2
Y	G	N	N	Sohn	2017	Indonesia	11138	D	N	Y	Sohn, K. (2017). The Null Relation between Father Absence and Earlier Menarche. Human Nature, 28(4), 407–422. https://doi.org/10.1007/s12110-017-9299-6
Y	G	N	N	Kyweluk	2018	Philippines	807	D	N	Y	Kyweluk, M. A., Georgiev, A. V., Borja, J. B., Gettler, L. T., & Kuzawa, C. W. (2018). Menarcheal timing is accelerated by favorable nutrition but unrelated to developmental cues of mortality or familial instability in Cebu, Philippines. Evolution and Human Behavior, 39(1), 76–81. https://doi.org/10.1016/J.EVOLHUMBEHAV.2017.10.002
Y	G	N	N	Dharmarha	2018	India	258	D	N	N	Noll, J. G., Trickett, P. K., Long, J. D., Negriff, S., Susman, E. J., Shalev, I., … Putnam, F. W. (2017). Childhood Sexual Abuse and Early Timing of Puberty. Journal of Adolescent Health, 60(1), 65–71. https://doi.org/10.1016/J.JADOHEALTH.2016.09.008
Y	G	N	N	Chang	2018	China	206	A	Y	N	Chang, L., & Lu, H. J. (2018). Resource and extrinsic risk in defining fast life histories of rural Chinese left-behind children. Evolution and Human Behavior, 39(1), 59–66. https://doi.org/10.1016/J.EVOLHUMBEHAV.2017.10.003
Y	G	N	N	Van Brummen	2015	Curacao	189	A	N	Y	van Brummen—Girigori, O. J., & Buunk, A. P. (2015). Does father abandonment have consequences for the reproductive strategies of girls? A study in Curaçao. Evolution, Mind and Behaviour, 13(1), 19–35. https://doi.org/10.1556/2050.2015.0002
Y	G	N	N	Azcorra	2017	Maya, Mexico	246	A	N	Y	Azcorra, H., Rodríguez, L., Datta Banik, S., Bogin, B., Dickinson, F., & Varela-Silva, M. I. (2018). Living conditions and change in age of menarche in adult Maya mothers and daughters from Yucatan, Mexico. American Journal of Human Biology, 30(2), e23087. https://doi.org/10.1002/ajhb.23087
Y	G	N	N	Datta Banik	2014	Mexico	87	D	N	N	Datta Banik, S., & Dickinson, F. (2014). How are the girls and their mothers in Merida, Yucatan when father is absent in the family? Human Biology Review, 3(2). Retrieved from http://www.humanbiologyjournal.com/article/how-are-the-girls-and-their-mothers-in-merida-yucatan-when-father-is-absent-in-the-family-5/
Y	G	N	N	Tayebi	2018	Iran	2000	D	Y	N	Tayebi, N., Yazdznpanahi, Z., Yektatalab, S., Akbarzadeh, M., & Zare, N. (2018). Pattern of menarche age (normal, early and late) and its relationship with some demographic characteristics in girls and their parents. International Journal of Adolescent Medicine and Health, 30(3). https://doi.org/10.1515/ijamh-2016-0048
Y	G	N	N	Semiz	2009	Turkey	659	A	N	N	Semiz, S., Kurt, F., Kurt, D. T., Zencir, M., & Sevinç, O. (2009). Factors affecting onset of puberty in Denizli province in Turkey. The Turkish Journal of Pediatrics, 51(1), 49–55. Retrieved from http://www.ncbi.nlm.nih.gov/pubmed/19378891
Y	G	N	N	Hõrak	2015	Estonia	1678/914	M	N	Y	Hõrak, P., & Valge, M. (2015). Father’s death does not affect growth and maturation but hinders reproduction: evidence from adolescent girls in post-war Estonia. Biology Letters, 11(12), 20150752. https://doi.org/10.1098/rsbl.2015.0752
Y	G	N	N	Sheppard	2014, 2015	US	~4624	M	Y (A)	Y	Sheppard, P., Garcia, J. R., & Sear, R. (2014). A not-so-grim tale: how childhood family structure influences reproductive and risk-taking outcomes in a historical U.S. Population. PloS One, 9(3), e89539; Sheppard P, Garcia JR, Sear R. Childhood family disruption and adult height: is there a mediating role of puberty? Evol Med Public Heal. 2015;2015(1):332–42.
Y	G	Y	Y	Jones	1972	Australia	371	A	Y	?	Jones, B., Leeton, J., McLeod, I., & Wood, C. (1972). Factors influencing the age of menarche in a lower socio-economic group in Melbourne. The Medical Journal of Australia, 2(10), 533–535. Retrieved from http://www.ncbi.nlm.nih.gov/pubmed/5083191
Y	G	Y	Y	Jorm	2004	Australia	3692	A	N	N	Jorm, A. F., Christensen, H., Rodgers, B., Jacomb, P. A., & Easteal, S. (2004). Association of adverse childhood experiences, age of menarche, and adult reproductive behavior: Does the androgen receptor gene play a role? American Journal of Medical Genetics, 125B(1), 105–111. https://doi.org/10.1002/ajmg.b.20114
Y	G	Y	Y	Chisholm	2005	Australia	98	A	Y	Y	Chisholm, J. S., Quinlivan, J. A., Petersen, R. W., & Coall, D. A. (2005). Early stress predicts age at menarche and first birth, adult attachment, and expected lifespan. Human Nature, 16(3), 233–265.
Y	G	Y	Y	Mendle	2006	Australia	1284	A	N	N	Mendle, J., Turkheimer, E., D’Onofrio, B. M., Lynch, S. K., Emery, R. E., Slutske, W. S., & Martin, N. G. (2006). Family structure and age at menarche: A children-of-twins approach. Developmental Psychology, 42(3), 533–542.
Y	G	N	Y	Boothroyd	2017	Australia/US	339 (Aus); 197 (US)	M	N	Y	Boothroyd, L. G., & Cross, C. P. (2017). Father absence and gendered traits in sons and daughters. PLOS ONE, 12(7), e0179954
Y	G	Y	Y	Toromanović	2004	Bosnia & Herzegovina	7045	A	Y	N	Toromanović, A. (2004). Menarcheal age of girls from dysfunctional families Menarcheal age in Tuzla Canton View project Iodine deficiency in Tuzla Canton View project. BOSNIAN JOURNAL OF BASIC MEDICAL SCIENCES, 4(3), 5–6.
Y	G	N	Y	Toromanović	2015	Bosnia & Herzegovina	19803	A	Y	Y	Toromanović A, Toromanović A, Tahirović H, Herzegovina C from pediatric centers in B and. Effect of family disintegration on age at menarche. Acta Med Acad. 2015 Dec 18;44(2):124.
Y	G	Y	Y	Surbey	1990	Canada*	1115	A	Y	N	Surbey, M. K. (1990). Family composition, stress, and the timing of human menarche. In Monographs in primatology, Vol. 13. Socioendocrinology of primate reproduction (pp. 11–32). New York: Wiley-Liss.
N	G	N	Y	Kim	1998	Canada	226	not stated	N	N	Kim K, Smith PK. Retrospective Survey of Parental Marital Relations and Child Reproductive Development. Int J Behav Dev. 1998 Dec 30;22(4):729–51.
Y	G	Y	Y	Mustanski	2004	Finland	1872	A	Y	Y	Mustanski, B. S., Viken, R. J., Kaprio, J., Pulkkinen, L., & Rose, R. J. (2004). Genetic and Environmental Influences on Pubertal Development: Longitudinal Data From Finnish Twins at Ages 11 and 14. Developmental Psychology, 40(6), 1188–1198.
Y	G	Y	Y	Alvergne	2008	France	601	A	Y	Y	Alvergne, A., Faurie, C., & Raymond, M. (2008). Developmental plasticity of human reproductive development: Effects of early family environment in modern-day France. Physiology & Behavior, 95(5), 625–632.
Y	G	Y	Y	Hoier	2003	Germany	268	A	Y	Y	Hoier, S. (2003). Father absence and age at menarche - A test of four evolutionary models. Human Nature-an Interdisciplinary Biosocial Perspective, 14(3), 209–233.
Y	G	Y	Y	Neberich	2010	Germany*	374	A	Y	Y	Neberich, W., Penke, L., Lehnart, J., & Asendorpf, J. B. (2010). Family of origin, age at menarche, and reproductive strategies: A test of four evolutionary-developmental models. European Journal of Developmental Psychology, 7(2), 153–177.
Y	G	Y	Y	Moffitt	1992	New Zealand	416	A	Y	Y	Moffitt, T. E., Caspi, A., Belsky, J., & Silva, P. A. (1992). Childhood Experience and the Onset of Menarche: A Test of a Sociobiological Model. Child Development, 63(1), 47–58.
Y	G	Y	Y	Romans	2003	New Zealand	488	A	N	Y	ROMANS, S. E., MARTIN, J. M., GENDALL, K., & HERBISON, G. P. (2003). Age of menarche: the role of some psychosocial factors. Psychological Medicine, 33(5), 933–939.
Y	G	Y	Y	Tither	2008	New Zealand	161	M	N	N	Tither, J. M., & Ellis, B. J. (2008). Impact of fathers on daughters’ age at menarche: A genetically and environmentally controlled sibling study. Developmental Psychology, 44(5), 1409–1420.
Y	G	Y	Y	Hulanicka	1999	Poland	256	A	N	N	Cited in Hulanicka, B. (1999). Acceleration of menarcheal age of girls from dysfunctional families. Journal of Reproductive and Infant Psychology, 17(2), 119–132.
Y	G	Y	Y	Hulanicka	1999	Poland	21437	A	N	Y	Hulanicka, B. (1999). Acceleration of menarcheal age of girls from dysfunctional families. Journal of Reproductive and Infant Psychology, 17(2), 119–132.
Y	G	Y	Y	Hulanicka	2001	Poland	271	A	Y	N	Hulanicka, B., Gronkiewicz, L., & Koniarek, J. (2001). Effect of familial distress on growth and maturation of girls: A longitudinal study. American Journal of Human Biology, 13(6), 771–776. https://doi.org/10.1002/ajhb.1123
Y	G	Y	Y	Bogaert	2008	UK	5824	A	Y	Y	BOGAERT, A. F. (2008). MENARCHE AND FATHER ABSENCE IN A NATIONAL PROBABILITY SAMPLE. Journal of Biosocial Science, 40(04), 623–636.
Y	G	Y	Y	Kiernan	2010	UK	2347	A	N	N	Kiernan, K. E., Hobcraft, J., & Kiernan And, K. E. (1997). Population Studies Parental Divorce during Childhood: Age at First Intercourse, Partnership and Parenthood Parental Divorce during Childhood: Age at First Intercourse, Partnership and Parenthood. Population Studies, 51, 41–55.
Y	G	N	Y	Culpin	2014	UK	2750	A	Y	Y	Culpin, I., Heron, J., Araya, R., Melotti, R., Lewis, G., & Joinson, C. (2014). Father absence and timing of menarche in adolescent girls from a UK cohort: The mediating role of maternal depression and major financial problems. Journal of Adolescence, 37(3), 291–301. https://doi.org/10.1016/J.ADOLESCENCE.2014.02.003
Y	G	N	Y	Clutterbuck	2015	UK	354	M	N	Y	Noll, J. G., Trickett, P. K., Long, J. D., Negriff, S., Susman, E. J., Shalev, I., … Putnam, F. W. (2017). Childhood Sexual Abuse and Early Timing of Puberty. Journal of Adolescent Health, 60(1), 65–71. https://doi.org/10.1016/J.JADOHEALTH.2016.09.008
Y	G	N	Y	Smith	2017	UK	2297	A	N	Y	Smith, D. (2017). O brother, where art thou? Investment in siblings for inclusive fitness benefits, not father absence, predicts earlier age at menarche. Biology Letters, 13(10), 20170464. https://doi.org/10.1098/rsbl.2017.0464
Y	G	N	Y	Kelly	2017	UK	5839	A	N	Y	Kelly, Y., Zilanawala, A., Sacker, A., Hiatt, R., & Viner, R. (2017). Early puberty in 11-year-old girls: Millennium Cohort Study findings. Archives of Disease in Childhood, 102(3), 232–237. https://doi.org/10.1136/archdischild-2016-310475
Y	G	N	Y	Magnus	2018	UK	8984	M	N	Y	Magnus, M. C., Anderson, E. L., Howe, L. D., Joinson, C. J., Penton-Voak, I. S., & Fraser, A. (2018). Childhood psychosocial adversity and female reproductive timing: a cohort study of the ALSPAC mothers. Journal of Epidemiology and Community Health, 72(1), 34–40. https://doi.org/10.1136/jech-2017-209488
Y	G	Y	Y	Wierson	1993	US*	71	A	Y	N	Wierson, M., Long, P. J., & Forehand, R. L. (1993). Toward a new understanding of early menarche: the role of environmental stress in pubertal timing. Adolescence, 28(112), 913–924.
Y	G	Y	Y	Campbell	1995	US	518	A	N	Y	Campbell, B. C., & Udry, J. R. (1995). Stress and age at menarche of mothers and daughters. Journal of Biosocial Science, 27(02), 127–134.
Y	G	Y	Y	Graber	1995	US*	74	A	Y	Y	Graber, J. A., Brooks-Gunn, J., & Warren, M. P. (1995). The Antecedents of Menarcheal Age: Heredity, Family Environment, and Stressful Life Events. Child Development, 66(2), 346–359. https://doi.org/10.1111/j.1467-8624.1995.tb00875.x
Y	G	Y	Y	Ellis	1999	US	144	A	Y	Y	Ellis, B. J., McFadyen-Ketchum, S., Dodge, K. A., Pettit, G. S., & Bates, J. E. (1999). Quality of early family relationships and individual differences in the timing of pubertal maturation in girls: A longitudinal test of an evolutionary model. Journal of Personality and Social Psychology, 77(2), 387–401.
Y	G	Y	Y	Doughty	2000	US	3145	A	Y	Y	Doughty, D., & Rodgers, J. L. (2000). Behavior Genetic Modeling of Menarche in U.S. Females. In Genetic Influences on Human Fertility and Sexuality (pp. 169–181). Boston, MA: Springer US.
Y	G	Y	Y	Ellis	2000	US*	87	A	Y	Y	Ellis, B. J., & Garber, J. (2000). Psychosocial antecedents of variation in girls’ pubertal timing: Maternal depression, stepfather presence, and marital and family stress. Child Development, 71(2), 485–501.
Y	G	Y	Y	Quinlan	2003	US	10135	A	Y	Y	Quinlan, R. J. (2003). Father absence, parental care, and female reproductive development. Evolution and Human Behavior, 24(6), 376–390.
Y	G	N	Y	Meschke	2003	US	484	A	N	Y	Meschke, L. L., Johnson, P. J., Barber, B. L., & Eccles, J. S. (2003). Psychosocial factors predicting pubertal onset. In C. Hayward (Ed.), Gender Differences at Puberty (pp. 217–238). Cambridge: Cambridge University Press. Retrieved from https://books.google.co.uk/books?hl=en&lr=&id=JnO_VCuH7scC&oi=fnd&pg=PA217&dq=meschke+family+structure+and+puberty&ots=LJYfWAcmOn&sig=iE7jbVTKbGVieGtPvC86ed-xOo…
Y	G	Y	Y	Bogaert	2005	US	1921	A	Y	Y	Bogaert, A. F. (2005). Age at puberty and father absence in a national probability sample. Journal of Adolescence, 28(4), 541–546.
Y	G	Y	Y	Zabin	2005	US	323	A	N	Y	Zabin, L.S., Emerson, M. R., & Rowland, D. L. (2005). Childhood sexual abuse and early menarche: The direction of their relationship and its implications. Journal of Adolescent Health, 36(5), 393–400.
Y	G	Y	Y	Belsky	2007	US	342	A	N	Y	Belsky, J., Steinberg, L. D., Houts, R. M., Friedman, S. L., DeHart, G., Cauffman, E., … Susman, E. (2007). Family Rearing Antecedents of Pubertal Timing. Child Development, 78(4), 1302–1321.
Y	G	Y	Y	Foster	2008	US	4812	A	Y	Y	Foster, H., Hagan, J., & Brooks-Gunn, J. (2008). Growing up Fast: Stress Exposure and Subjective “Weathering” in Emerging Adulthood. Journal of Health and Social Behavior, 49(2), 162–177.
Y	G	Y	Y	Jean	2011	US	523	A	Y	Y	Jean, R. T., Wilkinson, A. V., Spitz, M. R., Prokhorov, A., Bondy, M., & Forman, M. R. (2011). Psychosocial Risk and Correlates of Early Menarche in Mexican-American Girls. American Journal of Epidemiology, 173(10), 1203–1210.
Y	G	Y	Y	James	2012	US	129	A	Y	Y	James, J., Ellis, B. J., Schlomer, G. L., & Garber, J. (2012). Sex-specific pathways to early puberty, sexual debut, and sexual risk taking: tests of an integrated evolutionary-developmental model. Developmental Psychology, 48(3), 687–702. https://doi.org/10.1037/a0026427
Y	G	N	Y	Gilette	2013	US	532	A	Y	Y	Gillette MT, Gudmunson CG. Processes Linking Father Absence to Educational Attainment Among African American Females. J Res Adolesc. 2014 Jun 1;24(2):309–21.
Y	G	N	Y	Deardoff	2014	US, White	~3638	A	Y	Y	Deardorff J, Abrams B, Ekwaru JP, Rehkopf DH. Socioeconomic status and age at menarche: an examination of multiple indicators in an ethnically diverse cohort. Ann Epidemiol. 2014 Oct;24(10):727–33.
Y	G	N	Y	Deardoff	2014	US, Black	~824	M	N	Y	Deardorff J, Abrams B, Ekwaru JP, Rehkopf DH. Socioeconomic status and age at menarche: an examination of multiple indicators in an ethnically diverse cohort. Ann Epidemiol. 2014 Oct;24(10):727–33.
Y	G	N	Y	Deardoff	2014	US, Hispanic	~339	A	Y	Y	Deardorff J, Abrams B, Ekwaru JP, Rehkopf DH. Socioeconomic status and age at menarche: an examination of multiple indicators in an ethnically diverse cohort. Ann Epidemiol. 2014 Oct;24(10):727–33.
Y	G	N	Y	Henrichs	2014	US	3288	A	N	Y	Henrichs, K. L., McCauley, H. L., Miller, E., Styne, D. M., Saito, N., & Breslau, J. (2014). Early menarche and childhood adversities in a nationally representative sample. International Journal of Pediatric Endocrinology, 2014(1), 14. https://doi.org/10.1186/1687-9856-2014-14
Y	G	N	Y	LaGuardia	2014	US	342	A	Y	N	La Guardia, A. C., Nelson, J. A., & Lertora, I. M. (2014). The Impact of Father Absence on Daughter Sexual Development and Behaviors. The Family Journal, 22(3), 339–346. https://doi.org/10.1177/1066480714529887
N	G	N	Y	Ryan	2015	US	6364	A	Y	Y	Ryan, R. M., Mendle, J., & Markowitz, A. J. (2015). Early Childhood Maltreatment and Girls’ Sexual Behavior: The Mediating Role of Pubertal Timing. Journal of Adolescent Health, 57(3), 342–347. https://doi.org/10.1016/J.JADOHEALTH.2015.06.005
Y	G	N	Y	Ryan	2015	US	1822	M	N	Y	Ryan RM. Nonresident fatherhood and adolescent sexual behavior: A comparison of siblings approach. Dev Psychol. 2015 Feb;51(2):211–23.
Y	G	N	Y	Mendle	2016	US	6273	A	Y	Y	Mendle, J., Ryan, R. M., & McKone, K. M. (2016). Early Childhood Maltreatment and Pubertal Development: Replication in a Population-Based Sample. Journal of Research on Adolescence, 26(3), 595–602. https://doi.org/10.1111/jora.12201
Y	G	N	Y	Amir	2016	US	1504	D	N	Y	Amir, D., Jordan, M. R., & Bribiescas, R. G. (2016). A Longitudinal Assessment of Associations between Adolescent Environment, Adversity Perception, and Economic Status on Fertility and Age of Menarche. PLOS ONE, 11(6), e0155883. https://doi.org/10.1371/journal.pone.0155883
Y	G	N	Y	Schlomer	2017	US	300	A	Y	Y	Schlomer, G. L., & Cho, H.-J. (2017). Genetic and environmental contributions to age at menarche: Interactive effects of father absence and LIN28B. Evolution and Human Behavior, 38(6), 761–769. https://doi.org/10.1016/J.EVOLHUMBEHAV.2017.06.002
Y	G	N	Y	Noll	2017	US	173	D	N	Y	Noll, J. G., Trickett, P. K., Long, J. D., Negriff, S., Susman, E. J., Shalev, I., … Putnam, F. W. (2017). Childhood Sexual Abuse and Early Timing of Puberty. Journal of Adolescent Health, 60(1), 65–71. https://doi.org/10.1016/J.JADOHEALTH.2016.09.008
Y	G	N	Y	Gaydosh	2018	US	2631	A	Y	Y	Gaydosh, L., Belsky, D. W., Domingue, B. W., Boardman, J. D., & Harris, K. M. (2018). Father Absence and Accelerated Reproductive Development in Non-Hispanic White Women in the United States. Demography, 55(4), 1245–1267. https://doi.org/10.1007/s13524-018-0696-1
N	G	N	Y	Richardson	2018	US	342	A?	Y	Y	Richardson GB, La Guardia AC, Klay PM. Determining the roles of father absence and age at menarche in female psychosocial acceleration. Evol Hum Behav. 2018 Jul 1;39(4):437–46.
Notes
A=accelerated; D=delayed; M=mixed associations found
Study considered statistically significant if there was any significant relationship found in any of the reported analyses (many studies reported multiple tests)
The only significant association in both Anderson's South African (whites) study and the Sheppard et al Kinsey study for girls was an accelerating association
Studies sorted by Boys/Girls, non-WEIRD/WEIRD, then roughly by region or country and finally date
Mendle et al and Ryan et al, and Richardson and LaGuardia, counted as one datapoint in Figures because samples are identical
Boothroyd and Cross treated as one sample since Austrlian and US samples were analysed together
